# Supplementary material for: 4-Aminopyridine Induces Nerve Growth Factor to Improve Skin Wound Healing and Tissue Regeneration
Source: Biomedicines. 2022 Jul 8;10(7):1649. doi: 10.3390/biomedicines10071649 (PMC9313269; doi:10.3390/biomedicines10071649)
Supplement: Supplementary file 1 [file biomedicines-10-01649-s001.zip]

Archive with 4 entries (3 files):
- biomedicine/
- biomedicines-1786082-supplementary.pdf
- biomedicine/Video S1.mp4
- biomedicine/Video S2.mp4
